# Supplementary material for: Impact of body mass index as a continuous variable on short‐ and long‐term outcomes in patients undergoing laparoscopic surgery for colon cancer
Source: Ann Gastroenterol Surg. 2025 Jan 23;9(3):392–400. doi: 10.1002/ags3.12916 (PMC12080196; doi:10.1002/ags3.12916)
Supplement: Supplementary file 1 — Table S1 [file AGS3-9-392-s002.xlsx]

## Sheet: Sheet1
TABLE S1 Relationship between patient characteristics and BMI as a continuous variable.
Characteristic	N	Median BMI (kg/m2)	IQR	P value
Gender
Female	397	26.9	(25.9, 28.9)	0.003
Male	639	26.7	(25.7, 28.0)
T
Tis/T1/T2	121	27.1	(26.0, 28.4)	0.35
T3/T4a/T4b	915	26.7	(25.8, 28.4)
N
N0	536	26.8	(25.8, 28.4)	0.77
N1/N2/N3	500	26.8	(25.7, 28.5)
Location
Right†	383	26.7	(25.8, 28.4)	0.805
Left‡	653	26.8	(25.8, 28.4)
†Right: cecum, ascending colon, transverse colon.
‡Left: descending colon, sigmoid colon, rectum (RS, Ra, Rb).
Abbreviations: BMI, body mass index; IQR, interquartile range.
