# Supplementary material for: Impact of body mass index as a continuous variable on short‐ and long‐term outcomes in patients undergoing laparoscopic surgery for colon cancer
Source: Ann Gastroenterol Surg. 2025 Jan 23;9(3):392–400. doi: 10.1002/ags3.12916 (PMC12080196; doi:10.1002/ags3.12916)
Supplement: Supplementary file 2 — Table S2 [file AGS3-9-392-s003.xlsx]

## Sheet: Sheet1
TABLE S2 Univariate and multivariate analyses of relapse-free survival.
		Univariate analysis				Multivariate analysis
Risk factor	HR	95% CI	P value		HR	95% CI	P value
Age	1.004	0.988-1.021	0.62		1.004	0.987-1.022	0.629
Sex (male)	1.15	0.841-1.573	0.381		1.189	0.864-1.637	0.289
Body mass index	0.946	0.882-1.013	0.111		0.948	0.886-1.015	0.127
Hypertension (Yes)	0.836	0.619-1.129	0.243		0.852	0.620-1.171	0.325
Diabetes mellitus (Yes)	0.984	0.699-1.387	0.927		1.049	0.735-1.496	0.794
Cerebrovascular disease (Yes)	1.002	0.512-1.961	0.995		1.067	0.537-2.122	0.853
Respiratory disease (Yes)	0.832	0.409-1.692	0.611		0.897	0.439-1.829	0.764
Cardiovascular disease (Yes)	1.066	0.681-1.668	0.779		1.108	0.701-1.752	0.661
T3/T4a/T4b	2.27	1.199-4.300	0.012		3.914	2.040-7.510	<0.001
N1/N2/N3	2.515	1.821-3.472	<0.001		3.347	2.164-5.176	<0.001
Location (Left†)	1.007	0.738-1.374	0.964		1.018	0.744, 1.392	0.914
Adjuvant chemotherapy	1.814	1.329-2.475	<0.001		0.921	0.605, 1.403	0.702
†Descending colon, sigmoid colon, rectum (RS, Ra, Rb).
Abbreviations: HR, hazard ratio; CI, confidence interval.
