# Supplementary material for: Impact of body mass index as a continuous variable on short‐ and long‐term outcomes in patients undergoing laparoscopic surgery for colon cancer
Source: Ann Gastroenterol Surg. 2025 Jan 23;9(3):392–400. doi: 10.1002/ags3.12916 (PMC12080196; doi:10.1002/ags3.12916)
Supplement: Supplementary file 3 — Table S3 [file AGS3-9-392-s001.xlsx]

## Sheet: Sheet1
TABLE S3 Univariate analysis of overall survival.
		Univariate analysis
Risk factor	HR	95% CI	P value
Age	1.044	1.020-1.069	<0.001
Sex (male)	1.487	1.000-2.211	0.05
Body mass index	0.966	0.892-1.047	0.406
Hypertension (Yes)	1.164	0.807-1.677	0.416
Diabetes mellitus (Yes)	1.433	0.975-2.106	0.067
Cerebrovascular disease (Yes)	1.495	0.757-2.953	0.247
Respiratory disease (Yes)	1.471	0.745-2.904	0.266
Cardiovascular disease (Yes)	1.7	1.068-2.705	0.025
T3/T4a/T4b	2.199	1.024-4.723	0.043
N1/N2/N3	1.504	1.039-2.177	0.031
Location (Left†)	1.041	0.713-1.520	0.837
Adjuvant chemotherapy	0.998	0.692-1.439	0.991
†Descending colon, sigmoid colon, rectum (RS, Ra, Rb).
Abbreviations: HR, hazard ratio; CI, confidence interval.
